# Supplementary material for: Bifidobacterium longum subsp. longum Reduces Perceived Psychological Stress in Healthy Adults: An Exploratory Clinical Trial
Source: Nutrients. 2023 Jul 13;15(14):3122. doi: 10.3390/nu15143122 (PMC10383821; doi:10.3390/nu15143122)
Supplement: Supplementary file 1 [file nutrients-15-03122-s001.zip]

Archive with 1 entries (1 files):
- nutrients-2445306-supplementary.pdf
